# Supplementary material for: Real-World Outcomes of Subcutaneous PHESGO® in HER2-Positive Breast Cancer: Pathological Response, Sequencing, and Safety
Source: Curr Oncol. 2025 Nov 24;32(12):658. doi: 10.3390/curroncol32120658 (PMC12732124; doi:10.3390/curroncol32120658)
Supplement: Supplementary file 1 [file curroncol-32-00658-s001.zip]

Archive with 1 entries (1 files):
- curroncol-3952458-supplementary.pdf
